# Supplementary material for: Interocular Symmetry of Macular Ganglion Cell Complex Thickness in Young Chinese Subjects
Source: PLoS One. 2016 Jul 25;11(7):e0159583. doi: 10.1371/journal.pone.0159583 (PMC4959728; doi:10.1371/journal.pone.0159583)
Supplement: S1 Dataset — (XLS) [file pone.0159583.s001.xls]

## Sheet: 基线资料
	eye(1od;2os)	age	sex(1male;2female)	SBP	DBP	IOP	Systolic OPP	Diastolic OPP	Mean OPP	Heart rate	Height	Weight	BMI	DS	DC	SE	AL	ACD	CCT	average mGCC thickness	superior mGCC thickness	inferior mGCC thickness
1	1	23	1	114	62	16.1	97.9	45.9	63.2333	59	170	63	21.7993	-0.5	-1	-1	22.78	3.32	533	98.44	99.08	97.8
2	2	23	1	114	62	15.2	98.8	46.8	64.1333	59	170	63	21.7993	-0.25	-1	-0.75	22.45	3.32	520	100.58	102.09	99.07
3	1	30	1	132	97	17.9	114.1	79.1	90.7667	79	176	75	24.2123	0	-0.75	-0.375	24.11	3.41	518	96.95	95.81	98.11
4	2	30	1	132	97	18.2	113.8	78.8	90.4667	79	176	75	24.2123	0	-0.75	-0.375	23.94	3.28	524	100.04	99.14	100.95
5	1	24	0	112	72	19	93	53	66.3333	76	161	50	19.2894	-5	-1.25	-5.625	24.93	3.55	550	110.3	111.95	118.7
6	2	24	0	112	72	20	92	52	65.3333	76	161	50	19.2894	-4	-1.5	-4.75	24.39	3.45	552	109.27	109.21	109.36
7	1	25	0	128	70	15	113	55	74.3333	73	163	52	19.5717	-3	-0.25	-3.125	25.27	3.87	564	103.24	103.93	102.76
8	2	25	0	128	70	15	113	55	74.3333	73	163	52	19.5717	-3.25	-0.25	-3.375	25.29	3.84	571	103.09	103.99	102.19
9	1	26	1	128	72	19	109	53	71.6667	88	180	68	20.9877	-2	-0.25	-2.125	24.58	3.84	511	101.05	102.57	99.54
10	2	26	1	128	72	19	109	53	71.6667	88	180	68	20.9877	-1.25	-0.25	-1.375	24.06	3.73	515	105.02	105.8	104.27
11	1	24	0	110	80	21	89	59	69	80	166	58	21.048	-6.5	-1.25	-7.125	25.28	3.2	514	103	104.16	101.86
12	2	24	0	110	80	21	89	59	69	80	166	58	21.048	-5.25	-1.5	-6	24.87	3.25	516	104.99	105.14	104.85
13	1	26	1	114	62	17	97	45	62.3333	68	165	62	22.7732	-6	-0.75	-6.375	26.26	3.81	588	94.84	94.16	95.53
14	2	26	1	114	62	21	93	41	58.3333	68	165	62	22.7732	-5.75	-0.75	-6.125	26.24	3.72	583	95.02	95.15	94.9
15	1	25	1	110	63	16	94	47	62.6667	63	180	78	24.0741	-3.5	-1.25	-4.125	25.38	3.62	534	102.82	101.71	103.93
16	2	25	1	110	63	16	94	47	62.6667	63	180	78	24.0741	-4.75	-1.75	-5.625	26.11	3.63	540	101.5	100.09	102.92
17	1	27	0	97	55	18	79	37	51	71	164	51	18.9619	-4	0	-4	24.11	3.89	495	91.66	91.24	92.09
18	2	27	0	97	55	14	83	41	55	71	164	51	18.9619	-4	-0.25	-4.125	24.15	3.89	492	90.79	90.41	91.17
19	1	23	0	102	62	16	86	46	59.3333	69	160	56	21.875	-7	-0.5	-7.25	26.03	3.75	540	115.33	117.15	113.51
20	2	23	0	102	62	17	85	45	58.3333	69	160	56	21.875	-6.5	-0.5	-6.75	25.73	3.72	549	114.13	115.63	112.64
21	1	26	1	104	62	19	85	43	57	72	173	67	22.3863	-5.25	-1	-5.75	25.54	3.87	582	92.55	92.63	92.47
22	2	26	1	104	62	17	87	45	59	72	173	67	22.3863	-4.25	-2	-5.25	25.16	3.81	583	86.74	85.66	87.83
23	1	25	0	110	71	12	98	59	72	85	158	45	18.026	-4.5	0	-4.5	25.38	3.63	544	97.37	96.14	98.61
24	2	25	0	110	71	11	99	60	73	85	158	45	18.026	-4	-0.5	-4.25	25.52	3.55	543	95.16	94.83	95.5
27	1	26	0	112	69	17	95	52	66.3333	81	165	55	20.202	-7.75	-1	-8.25	27.05	3.87	528	94.27	95.8	92.75
28	2	26	0	112	69	18	94	51	65.3333	81	165	55	20.202	-8	-0.5	-8.25	27.17	3.38	531	96.28	97.51	95.07
29	1	25	0	115	83	16	99	67	77.6667	100	160	60	23.4375	-3	0	-3	23.88	3.51	486	97.25	98.72	96.06
30	2	25	0	115	83	17	98	66	76.6667	100	160	60	23.4375	-2.5	-0.25	-2.625	23.63	3.54	488	98.84	100.56	97.11
31	1	25	1	125	69	21	104	48	66.6667	83	173	70	23.3887	-6.25	-0.5	-6.5	27.12	3.97	577	96.36	96.98	95.75
32	2	25	1	125	69	20	105	49	67.6667	83	173	70	23.3887	-6	0	-6	27.09	3.93	579	95.53	95.04	96.01
33	1	24	0	114	63	19	95	44	61	71	162	62	23.6244	0.75	-0.5	0.5	23.3	3.49	531	103.13	103.73	102.53
34	2	24	0	114	63	18	96	45	62	71	162	62	23.6244	1	-0.75	0.625	22.87	3.5	527	103.12	102.97	103.28
35	1	26	0	111	68	19	92	49	63.3333	86	155	65	27.0552	-6.75	-0.5	-7	25.15	3.82	495	97.45	98.74	96.18
36	2	26	0	111	68	15	96	53	67.3333	86	155	65	27.0552	-4.5	-0.25	-4.625	24.16	3.72	500	94.92	93.61	96.18
37	1	27	1	133	75	13	120	62	81.3333	83	176	66	21.3068	-1	-0.75	-1.375	24.2	3.68	452	104.01	103.72	104.31
38	2	27	1	133	75	15	118	60	79.3333	83	176	66	21.3068	-0.5	-0.5	-0.75	24.2	3.88	452	106.78	110.83	102.69
39	1	28	0	131	74	18	113	56	75	91	167	57.5	20.6174	-4.25	-1.5	-5	24.46	3.56	536	93.07	93.46	92.68
40	2	28	0	131	74	15	116	59	78	91	167	57.5	20.6174	-2.5	-1.75	-3.375	23.77	3.79	545	90.75	87.93	93.4
41	1	25	0	92	57	13	79	44	55.6667	87	161	46	17.7462	-5.25	-0.25	-5.375	26.04	3.78	560	97.44	97.93	96.97
42	2	25	0	92	57	12	80	45	56.6667	87	161	46	17.7462	-5	-0.25	-5.125	26.1	3.72	572	98.4	97.34	99.46
43	1	28	0	116	66	13	103	53	69.6667	79	165	56	20.5693	-6.75	-0.25	-6.875	26.61	3.98	487	91.55	95.49	87.02
44	2	28	0	116	66	11	105	55	71.6667	79	165	56	20.5693	-7.25	-0.25	-7.375	26.72	4	492	87.51	85.92	89.04
45	1	24	0	103	66	20	83	46	58.3333	89	165	55	20.202	-1	-0.5	-1.25	23.9	3.41	582	95.72	94.26	97.14
46	2	24	0	103	66	18	85	48	60.3333	89	165	55	20.202	-0.5	-0.25	-0.625	23.99	3.22	586	96.84	95.64	98.04
47	1	25	0	114	64	20	94	44	60.6667	92	160	48	18.75	-0.25	-0.75	-0.625	22.45	3.38	535	105.02	102.61	107.43
48	2	25	0	114	64	21	93	43	59.6667	92	160	48	18.75	0.75	-1.5	0	21.31	3.29	542	106.21	105.88	106.55
49	1	26	1	112	68	17	95	51	65.6667	57	170	70	24.2215	-1.5	-0.25	-1.625	24.77	3.58	542	99.12	98.16	100.11
50	2	26	1	112	68	15	97	53	67.6667	57	170	70	24.2215	-1.5	-0.25	-1.625	24.87	3.53	540	97.89	99.05	96.74
51	1	26	1	113	76	18	95	58	70.3333	97	174	65	21.4691	-6	-0.25	-6.125	26.92	3.92	569	100.72	101.6	99.85
52	2	26	1	113	76	16	97	60	72.3333	97	174	65	21.4691	-6	-0.25	-6.125	26.91	3.88	563	99.36	100.13	98.59
53	1	28	0	120	80	20	100	60	73.3333	65	160	55	21.4844	-10	-0.25	-10.125	27.79	3.83	501	94.74	96.62	94.74
54	2	28	0	120	80	19	101	61	74.3333	65	160	55	21.4844	-10.25	-0.25	-10.375	28.14	3.96	504	93.16	93.33	93
55	1	29	0	118	67	14	104	53	70	95	161	54	20.8325	-2	-1.25	-2.625	22.76	3.47	555	98.94	98.35	99.54
56	2	29	0	118	67	13	105	54	71	95	161	54	20.8325	-6.5	-0.5	-6.75	24.86	3.47	564	95.65	97.71	93.59
57	1	29	0	108	63	14	94	49	64	92	172	57	19.2672	-5	-1.5	-5.75	25.26	3.61	567	95.69	101.9	90.82
58	2	29	0	108	63	16	92	47	62	92	172	57	19.2672	-5.75	-1.5	-6.5	25.27	3.47	567	90.53	91.11	89.96
59	1	26	0	113	68	18	95	50	65	82	161	48	18.5178	-4.5	0	-4.5	25.86	4.03	549	88.18	89.22	87.15
60	2	26	0	113	68	17	96	51	66	82	161	48	18.5178	-3.75	-0.5	-4	25.8	4.05	548	89.09	89.85	88.51
61	1	26	0	124	76	14	110	62	78	105	160	60	23.4375	-2.25	-0.5	-2.5	24.24	3.32	560	92.87	92	93.75
62	2	26	0	124	76	13	111	63	79	105	160	60	23.4375	-2.75	-0.25	-2.875	24.38	3.4	558	97.84	97.66	98.04
63	1	25	0	96	59	14	82	45	57.3333	86	162	54	20.5761	-6.75	0	-6.75	27.17	3.49	538	98.99	102.22	95.76
64	2	25	0	96	59	16	80	43	55.3333	86	162	54	20.5761	-7.75	-0.5	-8	26.89	3.44	546	98.22	99.91	96.55
65	1	27	0	113	75	15	98	60	72.6667	83	167	56	20.0796	-3	-2	-4	24.29	3.6	513	95.92	92.91	98.84
66	2	27	0	113	75	15	98	60	72.6667	83	167	56	20.0796	-6	-0.5	-6.25	25.7	3.68	526	93.15	92.56	93.75
67	1	27	0	135	79	19	116	60	78.6667	87	158	52	20.83	-4.25	-1.75	-5.125	25.58	3.65	513	101.87	100.3	100.55
68	2	27	0	135	79	20	115	59	77.6667	87	158	52	20.83	-4.75	-1.5	-5.5	25.43	3.85	509	99.76	101.32	98.21
69	1	28	0	97	68	19	78	49	58.6667	71	165	65	23.8751	-0.75	-0.25	-0.875	23.81	3.43	573	100.31	103.83	96.82
70	2	28	0	97	68	19	78	49	58.6667	71	165	65	23.8751	-0.5	-0.25	-0.625	23.72	3.48	577	97.66	99.57	95.78
71	1	26	0	97	61	18	79	43	55	79	164	56	20.8209	-3.5	0	-3.5	25.88	3.92	528	94.86	95.2	94.54
72	2	26	0	97	61	17	80	44	56	79	164	56	20.8209	-2.25	0	-2.25	25.39	3.92	537	95.08	94.71	95.43
73	1	29	1	137	75	17	120	58	78.6667	61	170	65	22.4913	-4.5	-0.5	-4.75	25	3.57	542	89.81	88.05	91.58
74	2	29	1	137	75	18	119	57	77.6667	61	170	65	22.4913	-4.25	-0.25	-4.375	24.95	3.38	540	89.74	89.15	90.33
75	1	25	1	101	62	18	83	44	57	82	178	66	20.8307	-6.75	0	-6.75	27.22	3.36	489	90.22	91.3	89.16
76	2	25	1	101	62	17	84	45	58	82	178	66	20.8307	-6.25	-0.5	-6.5	26.8	3.74	492	88.93	91.23	88.65
77	1	25	1	133	78	14	119	64	82.3333	51	185	82	23.9591	-6	-0.75	-6.375	26.69	3.79	519	89.01	88.92	89.1
78	2	25	1	133	78	13	120	65	83.3333	51	185	82	23.9591	-3.5	-1.25	-4.125	25.8	3.68	516	93.2	90.56	95.84
79	1	30	1	124	70	12	112	58	76	56	172	80	27.0416	-3.5	-1.25	-4.125	25.51	4.15	537	93.06	92.31	93.8
80	2	30	1	124	70	12	112	58	76	56	172	80	27.0416	-5.5	-1.25	-6.125	26.16	4.28	544	91.67	90.78	92.57
81	1	25	1	123	65	13	110	52	71.3333	76	175	68	22.2041	-4.5	0	-4.5	26.97	3.56	539	100.27	98.39	102.17
82	2	25	1	123	65	12	111	53	72.3333	76	175	68	22.2041	-5.25	-0.25	-5.375	27.26	3.28	542	102.32	100.49	104.16
83	1	27	1	112	72	13	99	59	72.3333	68	169	60	21.0077	-1.75	-0.5	-2	24.4	3.23	478	97.3	94.94	99.67
84	2	27	1	112	72	15	97	57	70.3333	68	169	60	21.0077	-2	-0.5	-2.25	24.72	3.28	482	96.71	93.25	100.18
85	1	24	1	124	78	13	111	65	80.3333	79	173	60	20.0474	-4.25	-0.5	-4.5	25.27	3.71	536	98.01	98.06	97.87
86	2	24	1	124	78	15	109	63	78.3333	79	173	60	20.0474	-4.75	-0.75	-5.125	25.83	3.82	541	98.9	98.5	99.31
87	1	26	1	132	67	21	111	46	67.6667	85	174	75	24.7721	-3.75	-0.75	-4.125	26.05	4.02	558	100.22	98.97	101.48
88	2	26	1	132	67	20	112	47	68.6667	85	174	75	24.7721	-1.75	-1.75	-2.625	25.33	3.97	560	104.41	108.27	100.56
89	1	26	1	122	72	18	104	54	70.6667	93	169	60	21.0077	-6	-0.25	-6.125	27.05	3.56	573	91.25	90.54	91.97
90	2	26	1	122	72	16	106	56	72.6667	93	169	60	21.0077	-6.5	-1.25	-7.125	27.45	3.64	571	89.99	90.58	89.4
91	1	25	1	130	67	18	112	49	70	82	180	65	20.0617	-6.25	-0.25	-6.375	27.16	4.09	505	97.2	96.64	97.76
92	2	25	1	130	67	17	113	50	71	82	180	65	20.0617	-5.75	-0.25	-5.875	27.1	3.94	508	94.31	95.55	93.07
93	1	26	1	127	62	16	111	46	67.6667	65	170	65	22.4913	-2.5	-0.25	-2.625	25.58	3.57	540	101.99	102.12	101.88
94	2	26	1	127	62	17	110	45	66.6667	65	170	65	22.4913	-2.5	-0.5	-2.75	25.52	3.62	546	101.07	100.34	102
95	1	24	1	123	79	17	106	62	76.6667	65	173	64	21.3839	-0.25	0	-0.25	24.9	3.62	493	103.36	104.28	102.44
96	2	24	1	123	79	17	106	62	76.6667	65	173	64	21.3839	0.5	-0.25	0.375	24.95	3.28	491	103.91	104.81	103.02
97	1	23	0	98	57	15	83	42	55.6667	66	163.5	54	20.2003	-0.25	0	-0.25	22.83	3.13	546	102.81	102.97	102.68
98	2	23	0	98	57	16	82	41	54.6667	66	163.5	54	20.2003	0.75	-0.75	0.375	22.43	3.03	550	102.88	104.09	101.69
99	1	26	1	126	68	11	115	57	76.3333	69	175	65	21.2245	-1	0	-1	26.11	3.5	417	94.19	91.88	96.52
100	2	26	1	126	68	11	115	57	76.3333	69	175	65	21.2245	-1.25	-0.25	-1.375	26.17	3.57	453	93.32	95.25	94.39
101	1	28	0	127	81	19	108	62	77.3333	102	160	50	19.5312	-6.25	-0.25	-6.375	25.56	3.71	590	95.07	99.2	91.8
102	2	28	0	127	81	20	107	61	76.3333	102	160	50	19.5312	-6	-0.5	-6.25	25.65	3.72	594	92.6	92.82	92.41
103	1	25	0	110	55	17	93	38	56.3333	61	164	47.5	17.6606	-2.75	-1.25	-3.375	24.44	3.64	534	95.28	96.73	93.9
104	2	25	0	110	55	18	92	37	55.3333	61	164	47.5	17.6606	-3.5	-0.75	-3.875	24.7	3.68	543	93.85	93.61	94.1
105	1	27	0	117	74	18	99	56	70.3333	87	165	53	19.4674	-3	-0.5	-3.25	24.14	3.38	563	98.12	98.47	97.79
106	2	27	0	117	74	16	101	58	72.3333	87	165	53	19.4674	-2.5	0	-2.5	23.99	3.39	571	98.76	99.35	98.18
107	1	29	0	123	79	11	112	68	82.6667	87	156	56	23.0112	-1	0	-1	23.62	2.99	483	104.52	105.73	103.33
108	2	29	0	123	79	11	112	68	82.6667	87	156	56	23.0112	-0.75	-0.25	-0.875	23.79	2.94	495	104.13	104.42	103.84
109	1	24	0	123	64	19	104	45	64.6667	68	160	47	18.3594	-4.75	-0.25	-4.875	25.35	3.59	533	107.16	109.04	105.28
110	2	24	0	123	64	18	105	46	65.6667	68	160	47	18.3594	-6	-0.25	-6.125	25.76	3.47	539	103.44	104.34	102.54
111	1	25	0	119	74	17	102	57	72	71	165	52	19.1001	-3.75	-0.25	-3.875	23.31	3.65	527	101.76	103.43	100.1
112	2	25	0	119	74	16	103	58	73	71	165	52	19.1001	-3.25	-0.25	-3.375	23.22	3.64	528	100.92	103.46	98.39
113	1	25	0	109	58	18.1	90.9	39.9	56.9	80	168	56	19.8413	-1.5	-0.5	-1.75	24.14	3.82	537	96.45	95.35	97.56
114	2	25	0	109	58	19.8	89.2	38.2	55.2	80	168	56	19.8413	-0.75	-0.25	-0.875	23.9	3.79	539	105.01	96.38	109.86
115	1	26	1	134	76	14.2	119.8	61.8	81.1333	85	181	69	21.0616	4.25	-1	3.75	22.48	3.13	550	103.32	102.2	104.45
116	2	26	1	134	76	13.4	120.6	62.6	81.9333	85	181	69	21.0616	3.75	-0.5	3.5	22.49	3.23	547	101.94	102.5	101.39
117	1	26	0	104	66	16.3	87.7	49.7	62.3667	81	155	50	20.8117	-1.5	-0.25	-1.625	24.02	3.52	565	100.23	98.34	102.13
118	2	26	0	104	66	16.5	87.5	49.5	62.1667	81	155	50	20.8117	-0.75	-0.25	-0.875	23.65	3.45	569	100.35	98.58	102.15
119	1	31	0	125	87	17	108	70	82.6667	69	156	66	27.1203	-2.25	-0.5	-2.5	23.68	3.22	547	102.12	101.1	103.17
120	2	31	0	125	87	17.5	107.5	69.5	82.1667	69	156	66	27.1203	-2.5	-0.5	-2.75	23.68	3.21	548	104.31	104.1	104.54
121	1	25	0	107	62	16.7	90.3	45.3	60.3	75	160	52	20.3125	-0.5	-0.25	-0.625	23.95	3.69	561	99.77	100.32	99.24
122	2	25	0	107	62	14.5	92.5	47.5	62.5	75	160	52	20.3125	-1	-1	-1.5	24.27	3.39	560	98.78	98.68	98.89
123	1	28	0	101	65	16.1	84.9	48.9	60.9	100	163	49	18.4425	-8.5	-0.5	-8.75	25.56	3.41	535	95.82	96.34	95.31
124	2	28	0	101	65	16	85	49	61	100	163	49	18.4425	-7	-0.75	-7.375	26.02	3.56	544	94.76	94.83	94.7
125	1	23	0	113	66	16.7	96.3	49.3	64.9667	77	163	60	22.5827	-4.25	0	-4.25	25.58	3.71	537	102.52	101.42	103.48
126	2	23	0	113	66	19	94	47	62.6667	77	163	60	22.5827	-6	-0.25	-6.125	26.41	3.72	536	100.41	98.25	102.59
127	1	26	0	112	71	12.3	99.7	58.7	72.3667	104	168	49	17.3611	-4.75	0	-4.75	25.29	3.75	510	104.41	103.26	105.57
128	2	26	0	112	71	11.9	100.1	59.1	72.7667	104	168	49	17.3611	-3.75	-0.25	-3.875	24.69	3.65	524	103.9	106.08	101.74
129	1	24	0	105	66	15.8	89.2	50.2	63.2	101	162	49	18.6709	-5.5	-1.25	-6.125	24.85	3.65	616	95.08	95.91	94.28
130	2	24	0	105	66	16.8	88.2	49.2	62.2	101	162	49	18.6709	-5.25	-0.5	-5.5	24.9	3.59	619	98.76	98.86	100.69
131	1	26	0	100	60	12.5	87.5	47.5	60.8333	80	158	49	19.6283	-5.25	-0.5	-5.5	25.71	3.87	435	91.75	90.98	92.5
132	2	26	0	100	60	12.6	87.4	47.4	60.7333	80	158	49	19.6283	-4.5	-0.75	-4.875	25.44	3.8	436	88.53	85.96	90.58
133	1	28	1	135	69	19.7	115.3	49.3	71.3	73	171	68	23.255	-4	-0.75	-4.375	24.62	3.72	544	104.17	102.79	105.57
134	2	28	1	135	69	17.9	117.1	51.1	73.1	73	171	68	23.255	-1	-0.5	-1.25	23.39	3.98	549	104.68	103.57	105.8
135	1	26	0	120	76	14.8	105.2	61.2	75.8667	72	160	53	20.7031	-5	-0.75	-5.375	24.66	3.72	535	106.36	107.64	105.09
136	2	26	0	120	76	15.6	104.4	60.4	75.0667	72	160	53	20.7031	-5.25	-0.75	-5.625	24.91	3.71	540	105.55	107.19	103.91
137	1	23	0	103	64	12.3	90.7	51.7	64.7	98	158	51	20.4294	-3.75	-0.75	-4.125	25.85	4.07	500	100.48	99.59	101.39
138	2	23	0	103	64	12	91	52	65	98	158	51	20.4294	-1.5	-0.75	-1.875	24.75	4.01	512	102.41	103.14	101.69
139	1	24	0	107	84	13.8	93.2	70.2	77.8667	122	156	50	20.5457	-5.75	-0.25	-5.875	24.42	3.83	504	98.88	96.66	101.11
140	2	24	0	107	84	12.4	94.6	71.6	79.2667	122	156	50	20.5457	-5.25	-1.25	-5.875	24.7	3.75	501	101.37	102.24	100.51
141	1	23	1	130	71	16.8	113.2	54.2	73.8667	65	179	65	20.2865	-0.25	-0.25	-0.375	23.92	3.53	548	104.3	102.88	105.73
142	2	23	1	130	71	16.4	113.6	54.6	74.2667	65	179	65	20.2865	-0.25	-0.25	-0.375	24.21	3.57	550	101.47	101.21	101.75
143	1	24	1	112	57	16.8	95.2	40.2	58.5333	77	168	67	23.7387	-4.25	-0.5	-4.5	24.75	3.91	544	98.62	97.17	100.08
144	2	24	1	112	57	15.7	96.3	41.3	59.6333	77	168	67	23.7387	-4	-0.5	-4.25	24.78	3.89	550	98.01	98.34	97.69
145	1	27	0	100	63	20.5	79.5	42.5	54.8333	85	160	50	19.5312	-1.25	-0.75	-1.625	23.66	3.87	590	101.09	101.52	100.69
146	2	27	0	100	63	19.3	80.7	43.7	56.0333	85	160	50	19.5312	-1.5	-0.75	-1.875	24.07	3.83	583	101.2	101.77	100.65
147	1	26	0	109	69	19.1	89.9	49.9	63.2333	94	172	70	23.6614	-1	-0.5	-1.25	22.6	3.44	517	110.65	110.8	110.52
148	2	26	0	109	69	18.3	90.7	50.7	64.0333	94	172	70	23.6614	-0.75	-0.75	-1.125	22.48	3.35	520	113.55	113.75	113.38
149	1	24	0	115	76	19.7	95.3	56.3	69.3	97	165	62	22.7732	-3.25	-0.5	-3.5	24.08	3.62	520	96.29	96.61	95.99
150	2	24	0	115	76	20.8	94.2	55.2	68.2	97	165	62	22.7732	-2.25	-0.5	-2.5	23.88	3.59	522	97.99	97.96	98.03
151	1	26	0	100	70	18.8	81.2	51.2	61.2	81	159	57	22.5466	-2.75	-0.25	-2.875	24.27	3.45	505	101.35	101.94	100.79
152	2	26	0	100	70	21.9	78.1	48.1	58.1	81	159	57	22.5466	-2.5	0.5	-2.25	24.21	3.34	518	101.91	104.07	99.85
153	1	32	1	116	83	17.4	98.6	65.6	76.6	82	178	90	28.4055	0.25	-0.75	-0.125	24.73	3.68	515	109.78	109.14	110.43
154	2	32	1	116	83	18.7	97.3	64.3	75.3	82	178	90	28.4055	-2.25	-0.5	-2.5	25.63	3.63	522	108.24	108.58	107.9
155	1	29	0	115	67	14	101	53	69	78	160	60	23.4375	-2.25	-0.5	-2.5	24.45	3.28	570	99.22	99.72	98.75
156	2	29	0	115	67	15.1	99.9	51.9	67.9	78	160	60	23.4375	-1.75	-0.25	-1.875	24	3.23	584	99.16	99.4	98.94
157	1	25	1	118	59	15.8	102.2	43.2	62.8667	73	160	59	23.0469	-6.25	-0.5	-6.5	24.78	3.68	530	95.26	95.35	97.19
158	2	25	1	118	59	14.4	103.6	44.6	64.2667	73	160	59	23.0469	-6.5	-0.75	-6.875	24.86	3.68	528	96.56	98.13	95.01
159	1	27	1	121	73	15	106	58	74	71	174	65	21.4691	-3	-1	-3.5	25.31	4.25	522	104.73	106.11	103.42
160	2	27	1	121	73	17.5	103.5	55.5	71.5	71	174	65	21.4691	-3.75	-0.5	-4	25.2	4.22	526	106.16	107.29	105.04
161	1	25	1	131	58	20	111	38	62.3333	82	180	100	30.8642	-2	-0.5	-2.25	27.38	3.96	576	95.9	95.36	96.43
162	2	25	1	131	58	16.4	114.6	41.6	65.9333	82	180	100	30.8642	-0.25	-0.75	-0.625	26.51	3.82	577	98.35	98.37	98.35
163	1	25	1	121	60	15.6	105.4	44.4	64.7333	72	175	62	20.2449	-6.25	0	-6.25	25.72	3.86	572	103.24	103.39	101.28
164	2	25	1	121	60	15.6	105.4	44.4	64.7333	72	175	62	20.2449	-6	-0.5	-6.25	25.87	3.79	571	100.16	102.11	98.23
165	1	25	1	152	92	18.2	133.8	73.8	93.8	68	182	92	27.8	-1.5	-0.75	-1.875	24.3	3.14	607	98.23	98.4	98.07
166	2	25	1	152	92	12.7	139.3	79.3	99.3	68	182	92	27.8	-1	-0.5	-1.25	24.14	3.46	602	98.17	99.9	98.46
167	1	27	1	130	69	17.9	112.1	51.1	71.4333	57	170	57	19.7232	-2	-0.25	-2.125	23.3	3.61	596	101.76	101.55	101.98
168	2	27	1	130	69	16	114	53	73.3333	57	170	57	19.7232	-2	-0.5	-2.25	23.28	3.53	598	102.97	103.09	102.86
169	1	26	1	144	56	15.8	128.2	40.2	69.5333	64	185	86	25.1278	-1.25	-0.25	-1.375	24.15	3.89	540	98.09	99.38	96.8
170	2	26	1	144	56	16.2	127.8	39.8	69.1333	64	185	86	25.1278	-1.25	-0.25	-1.375	24.43	4.15	542	97.53	97.18	97.89
171	1	26	1	101	73	12.1	88.9	60.9	70.2333	72	178	67	21.1463	-2.25	0	-2.25	24.78	3.59	553	99.1	101.13	97.07
172	2	26	1	101	73	21	80	52	61.3	72	178	67	21.1463	-2	0	-2	24.9	3.66	549	98.83	97.33	100.42
173	1	24	1	112	69	12.2	99.8	56.8	71.1333	68	171	66	22.571	-3.5	-0.75	-3.875	24.66	3.84	558	95.85	94.63	95.08
174	2	24	1	112	69	14.3	97.7	54.7	69.0333	68	171	66	22.571	-2.5	-1	-3	24.78	3.49	561	93.66	94.13	93.13
175	1	23	1	108	67	13.4	94.6	53.6	67.2667	70	172	65	21.9713	0.25	-0.5	0	22.69	3.22	558	105.68	105.68	105.8
176	2	23	1	108	67	11.6	96.4	55.4	69.0667	70	172	65	21.9713	1	-0.25	0.875	22.36	3.21	559	103.73	105.58	101.81
177	1	25	1	126	73	17	109	56	73.6667	90	171	55	18.8092	-4.75	-0.75	-5.125	25.85	4.16	519	91.18	96.6	95.46
178	2	25	1	126	73	18	108	55	72.6667	90	171	55	18.8092	-4	-1.5	-4.75	25.74	4.06	510	95.7	95.09	96.31
179	1	21	1	131	51	13.5	117.5	37.5	64.1667	71	170	70	24.2215	-0.25	-0.25	-0.375	24.64	4.13	597	95.13	94.15	96.11
180	2	21	1	131	52	15	116	37	63.3333	71	170	70	24.2215	-1.5	0	-1.5	25.26	4.22	590	98.33	98.97	97.69
181	1	25	1	116	67	13.2	102.8	53.8	70.1333	81	176	67	21.6	-3.75	-0.5	-4	26.35	4.14	522	94.38	93.14	95.62
182	2	25	1	116	67	14.9	101.1	52.1	68.4333	81	176	67	21.6	-2.75	-0.25	-2.875	25.88	3.99	524	94.12	93.87	94.39
183	1	22	1	130	76	13.7	116.3	62.3	80.3	75	180	100	30.8642	-2.5	-0.5	-2.75	25.09	3.77	550	97.89	97.82	97.97
184	2	22	1	130	76	12.3	117.7	63.7	81.7	75	180	100	30.8642	-1.25	-0.75	-1.625	24.78	4.1	550	97.29	97.65	96.65
185	1	26	1	112	71	13	99	58	71.6667	68	188	72	20.3712	0	-0.75	-0.375	23.31	3.56	562	102.29	101.82	102.77
186	2	26	1	112	71	12.5	99.5	58.5	72.1667	68	188	72	20.3712	0.75	-0.25	0.625	23.07	3.66	572	104.68	108.48	100.89
187	1	27	1	105	66	13.1	91.9	52.9	65.9	70	172	67	22.6474	0	0	0	23.37	3.45	593	108.16	109.17	107.17
188	2	27	1	105	66	13.6	91.4	52.4	65.4	70	172	67	22.6474	0	0	0	23.39	3.47	601	108.46	108.89	108.05
189	1	26	0	106	68	16.6	89.4	51.4	64.0667	82	160	50	19.5312	-4.75	-0.75	-5.125	24.7	3.69	574	90.96	93.91	88.02
190	2	26	0	106	68	16.1	89.9	51.9	64.5667	82	160	50	19.5312	-3.5	-0.75	-3.875	24.43	3.57	586	92.11	93.35	90.89
191	1	26	0	113	70	12.2	100.8	57.8	72.1333	89	162	48	18.2899	-3.5	0	-3.5	24.46	3.65	533	104.09	104.16	104.03
192	2	26	0	113	70	12	101	58	72.3333	89	162	48	18.2899	0.25	-0.5	0	23.28	3.01	534	107.92	106.2	109.65
193	1	24	0	105	63	19.1	85.9	43.9	57.9	77	155	46	19.1467	-3.5	0	-3.5	24.65	3.82	611	98.97	99.85	98.1
194	2	24	0	105	63	16.4	88.6	46.6	60.6	77	155	46	19.1467	-2	0	-2	23.95	3.27	609	97.47	97.23	97.67
195	1	27	0	118	71	17.5	100.5	53.5	69.1667	78	165	55	20.202	-4.5	-0.25	-4.625	25	3.43	505	97.35	96.74	97.96
195	2	27	0	118	71	15.5	102.5	55.5	71.1667	78	165	55	20.202	-5.5	0	-5.5	25.19	3.39	514	97.32	95.46	99.19
197	1	25	0	124	64	18.2	105.8	45.8	65.8	75	161	54.5	21.0254	-7.25	-0.5	-7.5	25.92	3.81	545	97.06	95.32	98.81
198	2	25	0	124	64	16.4	107.6	47.6	67.6	75	161	54.5	21.0254	-7	-0.75	-7.375	26	3.87	543	98.79	95.79	101.8
199	1	26	0	98	61	17.7	80.3	43.3	55.6333	85	162	50	19.052	-5.25	-0.5	-5.5	26.15	3.74	562	92.87	92.62	93.13
200	2	26	0	98	61	16.8	81.2	44.2	56.5333	85	162	50	19.052	-6	0	-6	26.3	3.62	547	93.27	94.12	92.43
201	1	26	1	130	78	20.2	109.8	57.8	75.1333	79	170	78	26.9896	-7.5	-1.75	-8.375	25.97	4.03	511	86.78	86.71	86.86
202	2	26	1	130	78	19.1	110.9	58.9	76.2333	79	170	78	26.9896	-7	-2	-8	25.85	3.99	509	84.67	85.51	83.84
203	1	26	0	117	70	15.5	101.5	54.5	70.1667	74	167	55	19.721	-1.25	-0.25	-1.375	24.01	3.8	523	108.1	107.43	108.78
204	2	26	0	117	70	16	101	54	69.6667	74	167	55	19.721	-1.5	-0.5	-1.75	24.38	3.84	529	106.56	106.83	106.3
205	1	28	1	127	68	17.9	109.1	50.1	69.7667	74	173	74	24.7252	-4.25	-0.75	-4.625	24.93	3.49	519	88.24	87.37	89.11
206	2	28	1	127	68	17.1	109.9	50.9	70.5667	74	173	74	24.7252	-3.5	-0.5	-3.75	24.68	3.41	521	86.84	87.88	85.82
207	1	26	0	100	57	17.9	82.1	39.1	53.4333	69	157	50	20.2848	-1	-0.25	-1.125	22.85	3.38	575	98.09	95.14	101.06
208	2	26	0	100	57	15.6	84.4	41.4	55.7333	69	157	50	20.2848	-0.5	-0.25	-0.625	22.54	3.3	579	97.52	97.87	97.19
209	1	27	0	104	63	19.9	84.1	43.1	56.7667	85	156	48	19.7239	-5.25	-0.75	-5.625	24.74	3.67	581	97.17	98.23	96.13
210	2	27	0	104	63	20.5	83.5	42.5	56.1667	85	156	48	19.7239	-5.75	-1	-6.25	24.93	3.64	579	95.85	93.97	97.74
211	1	26	1	127	76	15	112	61	78	64	178	68	21.4619	-2.5	-0.5	-2.75	25.27	3.84	572	99.39	100.44	98.34
212	2	26	1	127	76	14	113	62	79	64	178	68	21.4619	-2.5	-0.25	-2.625	24.98	3.91	575	97.82	98.77	96.88
213	1	25	0	112	67	16.9	95.1	50.1	65.1	78	161.5	53	20.3203	-5	-0.5	-5.25	25.48	3.45	525	99.92	96.95	102.89
214	2	25	0	112	67	16.4	95.6	50.6	65.6	78	161.5	53	20.3203	-5	-0.5	-5.25	25.5	3.38	529	100.55	98.04	103.08
215	1	26	0	117	68	21.3	95.7	46.7	63.0333	71	164	54	20.0773	-3.25	-2.75	-4.625	24.68	3.54	546	100.88	100.26	101.52
216	2	26	0	117	68	21.5	95.5	46.5	62.8333	71	164	54	20.0773	-3	-2.75	-4.375	24.63	3.46	558	100.7	101.14	100.26
217	1	23	0	109	70	16.6	92.4	53.4	66.4	69	165	47	17.2635	-3.25	-0.25	-3.375	26.42	3.86	530	80.43	81.98	78.89
218	2	23	0	109	70	16.5	92.5	53.5	66.5	69	165	47	17.2635	-1.25	-0.25	-1.375	25.77	3.9	537	87.12	89.4	86.05
219	1	25	1	127	93	18.8	108.2	74.2	85.5333	79	170	70	24.2215	-4.5	-0.25	-4.625	25.41	3.7	570	89.73	91.49	88
220	2	25	1	127	93	15.6	111.4	77.4	88.7333	79	170	70	24.2215	-5.25	-0.25	-5.375	25.7	3.53	566	89.21	89.38	89.04
221	1	27	1	132	72	14.4	117.6	57.6	77.6	61	171	67	22.913	-2.25	-0.5	-2.5	24.9	3.95	571	103.77	106.32	101.23
222	2	27	1	132	72	17.2	114.8	54.8	74.8	61	171	67	22.913	-2.25	-0.25	-2.375	24.73	3.91	579	104.06	105.44	102.69
223	1	23	0	113	71	14.4	98.6	56.6	70.6	69	158	52	20.83	1.75	-0.25	1.625	22.57	3.34	554	100.45	101.41	99.51
224	2	23	0	113	71	13.1	99.9	57.9	71.9	69	158	52	20.83	-1	-0.25	-1.125	23.8	3.31	539	100.8	101.59	100.04
225	1	26	1	121	72	20.2	100.8	51.8	68.1333	62	189	83	23.2356	-1.75	0	-1.75	25.98	3.61	575	93.26	94.93	91.6
226	2	26	1	121	72	19.8	101.2	52.2	68.5333	62	189	83	23.2356	-1.75	0	-1.75	25.76	3.5	578	95.93	96.15	95.72
227	1	25	1	133	82	18.6	114.4	63.4	80.4	77	174	80	26.4236	-2.75	-1.25	-3.375	24.87	3.81	577	102.57	103.63	101.52
228	2	25	1	133	82	17.9	115.1	64.1	81.1	77	174	80	26.4236	-3.5	-5	-6	25.05	3.79	576	99	99.12	98.91
229	1	27	1	119	77	14.7	104.3	62.3	76.3	71	174	69	22.7903	-0.25	-0.5	-0.5	25.42	3.7	594	96.51	93.09	99.7
230	2	27	1	119	77	15.6	103.4	61.4	75.4	71	174	69	22.7903	0.25	-0.75	-0.125	25.36	3.74	593	99.18	98.77	99.6
231	1	27	1	120	67	14.6	105.4	52.4	70.0667	61	183	74	22.0968	-4.25	-0.5	-4.5	26.11	4.14	495	99.3	100.14	98.48
232	2	27	1	120	67	17.1	102.9	49.9	67.5667	61	183	74	22.0968	-5	-0.25	-5.125	26.15	4.14	500	101.93	104.01	99.86
233	1	25	1	130	77	13.7	116.3	63.3	80.9667	62	175	85	27.7551	-1	-0.5	-1.25	22.86	3.52	508	90.93	91.11	90.76
234	2	25	1	130	77	16	114	61	78.6667	62	175	85	27.7551	-0.75	-0.5	-1	22.67	3.42	512	92.65	91.77	93.53
235	1	26	1	109	78	14.9	94.1	63.1	73.4333	81	176	65	20.984	-4.5	-0.5	-4.75	26.3	4.25	569	98.8	100.5	99.24
236	2	26	1	109	78	13.6	95.4	64.4	74.7333	81	176	65	20.984	-4.25	-0.5	-4.5	26.26	4.13	487	97.4	99.41	95.42
237	1	29	1	128	77	17.1	110.9	59.9	76.9	80	177	60	19.1516	-6.25	-0.5	-6.5	25.28	3.74	495	118.29	118.1	118.49
238	2	29	1	128	77	16.1	111.9	60.9	77.9	80	177	60	19.1516	-5.25	-0.25	-5.375	24.78	3.64	504	99.13	103.33	95.34
239	1	27	0	103	62	16.5	86.5	45.5	59.1667	76	160	53	20.7031	-3.25	-0.5	-3.5	24.41	3.8	542	94.28	95.27	92.9
240	2	27	0	103	62	15	88	47	60.6667	76	160	53	20.7031	-3.75	0	-3.75	24.54	3.79	548	95.07	96.41	93.75
241	1	29	1	119	78	19.1	99.9	58.9	72.5667	79	175	58	18.9388	-2.5	0	-2.5	24.85	3.36	531	103.29	104.26	102.35
242	2	29	1	119	78	18.6	100.4	59.4	73.0667	79	175	58	18.9388	-2	0	-2	24.71	3.61	543	105.01	106.38	103.67
243	1	28	0	110	68	17.2	92.8	50.8	64.8	68	172	60	20.2812	-7.25	-0.75	-7.625	27.24	3.65	557	91.08	93.14	89.03
244	2	28	0	110	68	19.6	90.4	48.4	62.4	68	172	60	20.2812	-5.5	-1.25	-6.125	26.34	3.79	554	88.68	94.78	82.58
245	1	27	0	107	67	17.9	89.1	49.1	62.4333	75	156	50	20.5457	-5.5	-0.25	-5.625	25.98	3.58	553	95.58	96.2	94.96
246	2	27	0	107	67	18.3	88.7	48.7	62.0333	75	156	50	20.5457	-5.25	-0.25	-5.375	25.97	3.77	558	94.31	94.1	94.53
247	1	26	0	102	66	19.7	82.3	46.3	58.3	69	155	50	20.8117	-7.5	-0.75	-7.875	24.91	3.28	534	94.26	93.13	95.39
248	2	26	0	102	66	19	83	47	59	69	155	50	20.8117	-7	-1.5	-7.75	24.77	3.22	525	95.69	96.52	94.87
249	1	28	0	102	70	21.4	80.6	48.6	59.2667	76	158	48	19.2277	-4.75	0	-4.75	25.05	3.6	549	93.39	93.74	93.06
250	2	28	0	102	70	20.5	81.5	49.5	60.1667	76	158	48	19.2277	-3.75	-0.5	-4	24.73	3.54	555	94.37	95.38	93.4
251	1	27	0	107	58	13.6	93.4	44.4	60.7333	67	162	53	20.1951	0.5	-0.75	0.125	23.96	3.15	467	96.62	95.76	97.49
252	2	27	0	107	58	15.6	91.4	42.4	58.7333	67	162	53	20.1951	0.75	-1	0.25	23.76	3.14	484	96.97	96.63	97.33
253	1	26	0	101	66	14.5	86.5	51.5	63.1667	80	174	50	16.5147	-8.75	-1	-9.25	27.35	4.22	479	89.48	89.78	89.79
254	2	26	0	101	66	14.2	86.8	51.8	63.4667	80	174	50	16.5147	-8.25	-1	-8.75	27.47	4.05	487	89.33	89.7	88.95
255	1	26	0	93	51	10.1	82.9	40.9	54.9	81	154	45	18.9745	-2.75	-1	-3.25	24.11	3.63	481	102.26	102.49	102.04
256	2	26	0	93	51	11.5	81.5	39.5	53.5	81	154	45	18.9745	-3.5	-0.75	-3.875	24.48	3.89	486	101.69	99.22	104.18
257	1	26	0	120	76	11.3	108.7	64.7	79.3667	71	160	51	19.9219	-0.25	-0.25	-0.375	23.9	3.54	508	100.98	103.6	98.37
258	2	26	0	120	76	11.6	108.4	64.4	79.0667	71	160	51	19.9219	-0.25	0	-0.25	23.35	3.46	517	100.57	100.01	101.02
259	1	25	0	111	71	17.7	93.3	53.3	66.6333	76	162	57	21.7192	-6.25	-0.25	-6.375	25.01	3.48	527	97.29	95.03	99.55
260	2	25	0	111	71	19.1	91.9	51.9	65.2333	76	162	57	21.7192	-6	-1	-6.5	25.14	3.55	528	92.93	92.58	93.28
261	1	25	1	120	56	24.8	95.2	31.2	52.5333	56	172	75	25.3515	-5.25	-1.25	-5.875	25.68	3.7	524	91.2	92.5	89.91
262	2	25	1	120	56	19.7	100.3	36.3	57.6333	56	172	75	25.3515	-6	-0.5	-6.25	25.68	3.73	528	93.65	96.21	91.08
263	1	23	0	107	60	13.8	93.2	46.2	61.8667	83	154	45	18.9745	-4.75	-0.25	-4.875	25.51	3.61	544	95.81	96.31	95.33
264	2	23	0	107	60	11.4	95.6	48.6	64.2667	83	154	45	18.9745	-5	-0.25	-5.125	25.51	3.62	540	94.76	94.38	95.18
265	1	25	1	116	73	11.2	104.8	61.8	76.1333	70	173	55	18.3768	-0.25	0	-0.25	23.64	3.88	527	103.5	105.84	101.18
266	2	25	1	116	73	11.8	104.2	61.2	75.5333	70	173	55	18.3768	-0.25	0	-0.25	23.76	3.95	527	101.25	101.28	101.23
267	1	27	0	113	65	18.2	94.8	46.8	62.8	63	167	56	20.0796	-3.25	-1	-3.75	25.09	4.15	538	100.7	104.65	96.77
268	2	27	0	113	65	18	95	47	63	63	167	56	20.0796	-2.75	-1	-3.25	25.09	4.14	543	100.53	103.3	97.78
269	1	24	0	116	78	20.9	95.1	57.1	69.7667	85	168	52	18.424	-4.75	-1.5	-5.5	24.5	3.34	628	104.61	102.87	106.39
270	2	24	0	116	78	20.8	95.2	57.2	69.8667	85	168	52	18.424	-4.5	-1.5	-5.25	24.57	3.64	628	107.26	102.84	111.7
271	1	27	0	91	58	13.4	77.6	44.6	55.6	83	168	50	17.7154	-1.25	-0.25	-1.375	24.51	3.53	518	95.89	96.16	95.82
272	2	27	0	91	58	14.5	76.5	43.5	54.5	83	168	50	17.7154	-0.75	0	-0.75	24	3.5	526	96.02	95.68	96.36
273	1	26	0	112	59	19.7	92.3	39.3	56.9667	94	163	50	18.8189	-7.75	-0.25	-7.875	27.55	3.63	503	98.74	97.93	99.56
274	2	26	0	112	59	19.5	92.5	39.5	57.1667	94	163	50	18.8189	-7.25	0	-7.25	27.15	3.51	499	101.44	100.78	102.13
275	1	28	0	99	58	14.8	84.2	43.2	56.8667	80	155	43	17.898	-1.75	-0.25	-1.875	24.92	3.71	554	98.77	98.98	98.57
276	2	28	0	99	58	9.2	89.8	48.8	62.4667	80	155	43	17.898	-0.25	-0.25	-0.375	24.12	3.67	560	102.86	101.22	104.51
277	1	24	0	119	71	19.9	99.1	51.1	67.1	90	155	50	20.8117	-7.25	0	-7.25	25.13	2.31	499	97.32	98.88	95.77
278	2	24	0	119	71	17.1	101.9	53.9	69.9	90	155	50	20.8117	-5.25	-0.75	-5.625	24.57	2.55	507	95.54	99.35	91.76
279	1	26	1	118	73	17.4	100.6	55.6	70.6	86	166	65	23.5883	0.25	0	0.25	24.89	3.61	536	93.62	95.6	91.64
280	2	26	1	118	73	16.9	101.1	56.1	71.1	86	166	65	23.5883	0.5	-0.5	0.25	24.94	3.66	535	91.3	91.28	91.31
281	1	27	0	110	70	17	93	53	66.3333	75	161	54	20.8325	-3.75	-1.5	-4.5	24.26	3.62	529	95.2	96.8	93.62
282	2	27	0	110	70	15.9	94.1	54.1	67.4333	75	161	54	20.8325	-5.5	-0.75	-5.875	24.78	3.47	537	93.13	93.16	93.12
283	1	28	0	115	66	15	100	51	67.3333	74	158	51	20.4294	-7.5	0	-7.5	25.17	3.65	513	95.54	94.97	96.13
284	2	28	0	115	66	16.9	98.1	49.1	65.4333	74	158	51	20.4294	-8	-0.75	-8.375	25.76	3.61	519	95.7	95.81	95.61
285	1	26	0	106	65	16.1	89.9	48.9	62.5667	96	160	50	19.5312	-3	-0.25	-3.125	24.91	3.83	542	101.73	101.84	101.64
286	2	26	0	106	65	15.5	90.5	49.5	63.1667	96	160	50	19.5312	-3	-0.5	-3.25	24.8	3.83	541	100.82	102.28	99.38
287	1	27	0	111	71	19.8	91.2	51.2	64.5333	114	160	48	18.75	0.25	-1.75	-0.625	23.45	3.32	501	92.81	92.18	93.45
288	2	27	0	111	71	19.5	91.5	51.5	64.8333	114	160	48	18.75	0.25	-1.75	-0.625	23.58	3.29	503	90.96	90.16	91.78
289	1	26	0	121	74	18.2	102.8	55.8	71.4667	84	169	55	19.257	-7.5	-0.25	-7.625	24.97	3.62	530	94.17	92.88	95.48
290	2	26	0	121	74	18.7	102.3	55.3	70.9667	84	169	55	19.257	-7.25	-1.5	-8	24.78	3.52	538	93.8	94.72	92.9
291	1	23	0	126	67	15.4	110.6	51.6	71.2667	83	162	59	22.4813	-6.75	-0.25	-6.875	25.68	3.2	519	101.88	103.66	100.11
292	2	23	0	126	67	16.6	109.4	50.4	70.0667	83	162	59	22.4813	-7	-0.25	-7.125	25.87	2.91	521	100	102.17	99.2
293	1	25	0	99	65	16.9	82.1	48.1	59.4333	71	157	49	19.8791	-2	-0.25	-2.125	23.63	3.46	597	95.36	95.8	96.95
294	2	25	0	99	65	16	83	49	60.3333	71	157	49	19.8791	-2	0	-2	23.59	3.61	611	95.72	94.5	96.96
295	1	26	1	123	67	17.8	105.2	49.2	67.8667	80	181	65	19.8407	-1.25	-0.25	-1.375	25.23	3.66	536	103.13	103.36	102.92
296	2	26	1	123	67	16	107	51	69.6667	80	181	65	19.8407	-2.5	-1.5	-3.25	25.65	3.25	537	100.93	100.16	101.72
297	1	26	1	116	64	18.4	97.6	45.6	62.9333	70	170	66.5	23.0104	-5	-1.25	-5.625	25.32	3.39	593	92.5	92.7	92.3
298	2	26	1	116	64	18.1	97.9	45.9	63.2333	70	170	66.5	23.0104	-3.75	-1.5	-4.5	25.04	3.25	590	90.5	90.48	90.51
299	1	28	0	102	58	17.3	84.7	40.7	55.3667	74	157	49	19.8791	-1	-0.25	-1.125	23.67	3.5	544	106.53	106.09	105.99
300	2	28	0	102	58	14.1	87.9	43.9	58.5667	74	157	49	19.8791	0	-0.25	-0.125	23.4	3.45	537	105.52	105.74	105.32
301	1	31	0	131	75	14.4	116.6	60.6	79.2667	80	163	60	22.6	-5.5	-0.25	-5.625	26.16	3.66	533	96.12	97.32	94.94
302	2	31	0	131	75	14.2	116.8	60.8	79.4667	80	163	60	22.6	-5.5	-0.25	-5.625	26.16	3.63	538	94.96	95.59	94.35
303	1	25	1	147	87	13.5	133.5	73.5	93.5	93	178	60	18.937	-4.5	-1	-5	24.71	3.82	549	100.93	100.34	101.53
304	2	25	1	147	87	12.5	134.5	74.5	94.5	93	178	60	18.937	-4.5	-0.5	-4.75	24.5	3.58	552	102.38	102.78	102
305	1	27	0	134	71	21.2	112.8	49.8	70.8	89	163	55	20.7008	-0.25	-0.25	-0.375	23.61	3.64	548	107.82	108.5	107.17
306	2	27	0	134	71	19.5	114.5	51.5	72.5	89	163	55	20.7008	-0.25	-0.5	-0.5	23.64	3.56	546	106.47	106.13	106.82
307	1	26	0	93	69	14.4	78.6	54.6	62.6	104	163	50	18.8189	-6	-0.5	-6.25	25.45	3.5	538	89.3	90.01	88.6
308	2	26	0	93	69	9.8	83.2	59.2	67.2	104	163	50	18.8189	-4	-1.25	-4.625	24.89	3.52	535	89.08	89.95	88.22
309	1	27	0	102	56	17.2	84.8	38.8	54.1333	66	160	55	21.4844	-5	-0.25	-5.125	25.33	3.47	486	88.28	92.6	83.96
310	2	27	0	102	56	18.3	83.7	37.7	53.0333	66	160	55	21.4844	-4.5	0	-4.5	25.18	3.49	492	93.1	94.33	91.87
311	1	25	0	109	61	16.5	92.5	44.5	60.5	72	159	49	19.3821	-7	-1.5	-7.75	27.24	3.57	523	97.71	99.68	95.75
312	2	25	0	109	61	17.7	91.3	43.3	59.3	72	159	49	19.3821	-7	-0.5	-7.25	27.21	3.63	529	96.61	98.26	95.02
313	1	28	0	100	58	18.2	81.8	39.8	53.8	95	163	49	18.4425	-7.25	-1	-7.75	26.32	3.81	491	96.4	97.4	95.41
314	2	28	0	100	58	16.9	83.1	41.1	55.1	95	163	49	18.4425	-7.25	-0.5	-7.5	26.19	3.67	496	95.08	94.36	95.82
315	1	27	0	96	56	14.2	81.8	41.8	55.1333	62	163	45	16.937	-6.25	-1	-6.75	25.02	3.57	470	92.76	93.33	92.22
316	2	27	0	96	56	12.4	83.6	43.6	56.9333	62	163	45	16.937	-6.25	-0.75	-6.625	24.87	3.58	480	91.21	90.02	92.42
317	1	25	1	138	75	15.2	122.8	59.8	80.8	86	175	75	24.4898	-4	-1	-4.5	26.08	3.95	501	98.85	98.39	99.35
318	2	25	1	138	75	18.4	119.6	56.6	77.6	86	175	75	24.4898	-3.75	-1	-4.25	26	3.85	501	95.05	96.19	93.93
